# Supplementary material for: Solid-State Formation of a Potential Melphalan Delivery Nanosystem Based on β-Cyclodextrin and Silver Nanoparticles
Source: Int J Mol Sci. 2023 Feb 16;24(4):3990. doi: 10.3390/ijms24043990 (PMC9964812; doi:10.3390/ijms24043990)
Supplement: Supplementary file 1 [file ijms-24-03990-s001.zip]

Archive with 1 entries (1 files):
- ijms-2182251-supplementary.pdf
